# Supplementary material for: Improving course evaluation processes in higher education institutions: a modular system approach
Source: PeerJ Comput Sci. 2025 Aug 28;11:e3110. doi: 10.7717/peerj-cs.3110 (PMC12453702; doi:10.7717/peerj-cs.3110)
Supplement: Supplemental Information 2 [file peerj-cs-11-3110-s002.py]

import pandas as pd
import re
from nltk.corpus import stopwords
from sklearn.feature_extraction.text import TfidfVectorizer
from sklearn import svm
from sklearn.model_selection import train_test_split
from sklearn.metrics import classification_report
from sklearn.naive_bayes import MultinomialNB
from sklearn.ensemble import RandomForestClassifier
from sklearn.tree import DecisionTreeClassifier
from sklearn.neighbors import KNeighborsClassifier

df = pd.read_excel('Tez_Veri_Etiketli_13651_2.xlsx')

print(stopwords.words('turkish'))

def preprocess_text(text):
    text = str(text)
    text = re.sub(r'ÇĞİÖŞÜ', 'çğiöşü', text)
    text = text.lower()  # küçük harfa dönüştürür
    text = re.sub(r'(.)\1+', r'\1', text)  # Ardışık aynı harfleri tek harfe dönüştürme
    text = re.sub(r'\d+', '', text)  # sayıları çıkarır
    text = re.sub(r'\W', ' ', text)  # noktalamaları çıkarır
    stop_words = set(stopwords.words('turkish'))
    tokens = text.split()
    text = ' '.join([word for word in tokens if word not in stop_words])
    return text

X = df['Yorumlar']
y = df['DuyguDurumu']

X = X.apply(preprocess_text)

tfidf_vectorizer = TfidfVectorizer(max_features=1000)
X = tfidf_vectorizer.fit_transform(X)

X_egitim, X_test, y_egitim, y_test = train_test_split(X, y, test_size=0.2, random_state=42)

svm_modeli = svm.SVC(kernel='linear',probability=True)
svm_modeli.fit(X_egitim, y_egitim)
tahminler = svm_modeli.predict(X_test)
print("Destek Vektör Makineleri Algoritması")
print(classification_report(y_test, tahminler))
svm_report = classification_report(y_test, tahminler, output_dict=True)
print("SVM Algoritması Doğruluk: ", svm_report['accuracy'])
print("SVM Algoritması Duyarlılık: ", svm_report['1']['recall'])
print("SVM Algoritması Kesinlik: ", svm_report['1']['precision'])
print("SVM Algoritması F1 Skoru: ", svm_report['1']['f1-score'])


nb_modeli = MultinomialNB()
nb_modeli.fit(X_egitim, y_egitim)
tahminler = nb_modeli.predict(X_test)
print("Naive Bayes Algoritması")
print(classification_report(y_test, tahminler))
nb_report = classification_report(y_test, tahminler, output_dict=True)
print("SVM Algoritması Doğruluk: ", nb_report['accuracy'])
print("SVM Algoritması Duyarlılık: ", nb_report['1']['recall'])
print("SVM Algoritması Kesinlik: ", nb_report['1']['precision'])
print("SVM Algoritması F1 Skoru: ", nb_report['1']['f1-score'])

rf_modeli = RandomForestClassifier(n_estimators=100, random_state=42)
rf_modeli.fit(X_egitim, y_egitim)
tahminler = rf_modeli.predict(X_test)
print("Rastgele Orman Algoritması")
print(classification_report(y_test, tahminler))

dt_modeli = DecisionTreeClassifier(random_state=42)
dt_modeli.fit(X_egitim, y_egitim)
tahminler = dt_modeli.predict(X_test)
print("Karar Ağaçları Algoritması")
print(classification_report(y_test, tahminler))

knn_modeli = KNeighborsClassifier()
knn_modeli.fit(X_egitim, y_egitim)
tahminler = knn_modeli.predict(X_test)
print("K-En Yakın Komşu Algoritması")
print(classification_report(y_test, tahminler))


#ornek_cumle = "saçma sapan bir dersti çok verimsiz geçti"  # -1 -1 1 1
#ornek_cumle = "Harika bir dersti" # 1 1 1 1
#ornek_cumle = "teşekkürler" # 0 1 0 0
# ornek_cumle_vektoru = tfidf_vectorizer.transform([ornek_cumle])
# print(svm_modeli.predict(ornek_cumle_vektoru))
# print(nb_modeli.predict(ornek_cumle_vektoru))
# print(rf_modeli.predict(ornek_cumle_vektoru))
# print(dt_modeli.predict(ornek_cumle_vektoru))

farkli_yorumlar = pd.read_excel('1.Ders.xlsx')
farkli_yorumlar['Yorumlar'] = farkli_yorumlar['Yorumlar'].apply(preprocess_text)# Metin verisini ön işleme
X_farkli = tfidf_vectorizer.transform(farkli_yorumlar['Yorumlar']) # TF-IDF vektörlerini oluştur

tahmin_svm = svm_modeli.predict(X_farkli) # Tahminleri yap
tahmin_nb = nb_modeli.predict(X_farkli)
tahmin_rf = rf_modeli.predict(X_farkli)
tahmin_dt = dt_modeli.predict(X_farkli)

farkli_yorumlar['SVM Tahmini'] = tahmin_svm # Tahminleri DataFrame'e ekle
farkli_yorumlar['Naive Bayes Tahmini'] = tahmin_nb
farkli_yorumlar['Random Forest Tahmini'] = tahmin_rf
farkli_yorumlar['Decision Tree Tahmini'] = tahmin_dt

farkli_yorumlar[['Yorumlar', 'SVM Tahmini']].to_excel('svm_tahminleri.xlsx', index=False) # Sonuçları ayrı Excel dosyalarına kaydet
farkli_yorumlar[['Yorumlar', 'Naive Bayes Tahmini']].to_excel('naive_bayes_tahminleri.xlsx', index=False)
farkli_yorumlar[['Yorumlar', 'Random Forest Tahmini']].to_excel('random_forest_tahminleri.xlsx', index=False)
farkli_yorumlar[['Yorumlar', 'Decision Tree Tahmini']].to_excel('decision_tree_tahminleri.xlsx', index=False)

import pandas as pd
import matplotlib.pyplot as plt
from sklearn.metrics import roc_curve, auc, f1_score, precision_score
from sklearn.preprocessing import label_binarize
import numpy as np
from sklearn.metrics import accuracy_score

df = pd.read_excel('OpenIA_Dogruluk_2.xlsx')
veri = df.values.tolist()

def duyarlik_hesapla(dizi):
    gercek_pozitif = 0
    yanlis_negatif = 0

    for satir in dizi:
        if satir[0] == 1 and satir[1] == 1:  # Gerçek pozitif
            gercek_pozitif += 1
        elif satir[0] == 1 and satir[1] == 0:  # Yanlış negatif
            yanlis_negatif += 1

    duyarlik_orani = gercek_pozitif / (gercek_pozitif + yanlis_negatif)
    return duyarlik_orani

def dogruluk_orani_hesapla(dizi):
    dogru = 0
    toplam = len(dizi)

    for satir in dizi:
        if satir[0] == satir[1]:  # İlk sütun ile ikinci sütunu karşılaştır
            dogru += 1

    dogruluk_orani = (dogru / toplam) * 100
    return dogruluk_orani

def ağırlıklı_kesinlik_hesapla(dizi):
    gercek_pozitif = 0
    yanlis_pozitif = 0

    for satir in dizi:
        if satir[0] == 1 and satir[1] == 1:  # Gerçek pozitif
            gercek_pozitif += 1
        elif satir[0] == 0 and satir[1] == 1:  # Yanlış pozitif
            yanlis_pozitif += 1

    ağırlıklı_kesinlik = gercek_pozitif / (gercek_pozitif + yanlis_pozitif)
    return ağırlıklı_kesinlik

def f1_score_analizi(dizi):
    gercek_degerler = np.array([satir[0] for satir in dizi])
    tahmin_degerler = np.array([satir[1] for satir in dizi])
    f1 = f1_score(gercek_degerler, tahmin_degerler, average='weighted')
    return f1

print("Doğruluk Oranı:", dogruluk_orani_hesapla(veri))
print("Ağırlıklı Kesinlik:", ağırlıklı_kesinlik_hesapla(veri))
print("Ağırlıklı Duyarlılık:", duyarlik_hesapla(veri))
print("F1-Skoru:", f1_score_analizi(veri))

from sklearn.metrics import classification_report
def format_classification_report(report):
    report_dict = classification_report(report['y_true'], report['y_pred'], output_dict=True)
    output = "              precision    recall  f1-score   support\n\n"
    for key, value in report_dict.items():
        if key.isdigit():
            output += f"          {key}       {value['precision']:.2f}      {value['recall']:.2f}      {value['f1-score']:.2f}      {value['support']}\n"
        elif key == 'accuracy':
            output += f"    accuracy                           {value:.2f}      {report['y_true'].shape[0]}\n"
        else:
            output += f"{key} avg       {value['precision']:.2f}      {value['recall']:.2f}      {value['f1-score']:.2f}      {value['support']}\n"
    return output

# Örnek bir rapor oluşturulması
report = {
    'y_true': np.array([-1, 0, 1, 1, -1, 0, 1]),
    'y_pred': np.array([1, 0, 1, 1, -1, -1, 1])
}

print(format_classification_report(report))

from openai import OpenAI
import pandas as pd

client = OpenAI(
    api_key="openaı_api_key",
)
def sentiment_analysis(transcription):
    response = client.chat.completions.create(
        model="gpt-4-turbo-preview",
        temperature=0,
        messages=[
            {
                "role": "system",
                "content": "As an AI with expertise in language and emotion analysis, your task is to analyze the sentiment of the following text. Please consider the overall tone of the discussion, the emotion conveyed by the language used, and the context in which words and phrases are used. Indicate whether the sentiment is generally positive, negative, or neutral, and provide brief explanations for your analysis where possible."
            },
            {
                "role": "user",
                "content": transcription
            }
        ]
    )
    threshold = 0.3
    content = response.choices[0].message.content
    if "negative" in content.lower() or "negatif" in content.lower():
        return "-1"
    elif "positive" in content.lower() or "pozitif" in content.lower():
        return "1"
    else:
        return "0"

print(sentiment_analysis("Öncelikle işlenen şeyler ve sınavların aynı düzeyde olması gerektiğini söyleyebilirim kitaptaki gramer konuları belli bir temelin üstünde eklenilecek şekilde anlatılıyor bazı öğrenciler önceki kurları gelip alsa da bazı arkadaşlarımız modül 4 ten başlamsına rağmen birçok gramer konusu eksiğiyle başladı ve çok zorlandılar. Öys sistemine yüklenen videoların yeterli olmadığını daha interaktif videolar çekilerek öğrencilerin de daha aktif izlemesine katkı sağlanabilir. Ve sadece o modüldeki konular değil genel gramer videoları yüklenebilir çünkü modül 4 geçme sınavından sonra girdiğimiz epe sınavında okulumuzun çok büyük materyal eksiği var 5 sene önceki örnek soruların hala değiştirilmemiş olması ve o seviyeyle çok çok farklı bir epe sınavıyla 2 senedir karşılaşıyor olmamız bu yorumu yapmamızı sağlıyor. Umarım bu yazdıklarımız dikkate alınır ve gelecekte hazırlık okuyacak arkadaşlarımız bizim durumumuzda kalmış olmazlar."))

#
# df = pd.read_excel('1.Ders.xlsx', header=None)  # Varsayılan olarak ilk satırı başlık olarak almaz
#
# # Sentiment analizini yap ve sonuçları sakla
# results = []
# for index, row in df.iterrows():
#     text = row[0]
#     sentiment = sentiment_analysis(text)
#     print(sentiment)
#     if sentiment == "-1":
#         results.append(("Negative", text))
#     elif sentiment == "1":
#         results.append(("Positive", text))
#     else:
#         results.append(("Neutral", text))
#
# # Sonuçları başka bir Excel dosyasına yaz
# result_df = pd.DataFrame(results, columns=['Sentiment', 'Explanation'])
# result_df.to_excel('sentiment_analysis_results.xlsx', index=False)


# # def abstract_summary_extraction(transcription):  ÖZET ÇIKARMA
# #     response = client.chat.completions.create(
#         model="gpt-4",
#         temperature=0,
#         messages=[
#             {
#                 "role": "system",
#                 "content": "You are a highly skilled AI trained in language comprehension and summarization. I would like you to read the following text and summarize it into a concise abstract paragraph. Aim to retain the most important points, providing a coherent and readable summary that could help a person understand the main points of the discussion without needing to read the entire text. Please avoid unnecessary details or tangential points."
#             },
#             {
#                 "role": "user",
#                 "content": transcription
#             }
#         ]
#     )
#     return completion.choices[0].message.content
